# Supplementary material for: Phenolic Content, Amino Acids, Volatile Compounds, Antioxidant Capacity, and Their Relationship in Wild Garlic (A. ursinum L.)
Source: Foods. 2023 May 24;12(11):2110. doi: 10.3390/foods12112110 (PMC10252502; doi:10.3390/foods12112110)
Supplement: Supplementary file 1 [file foods-12-02110-s001.zip]

Archive with 1 entries (1 files):
- foods-2367595-supplementary.xlsx
