# Supplementary material for: Phenolic Content, Amino Acids, Volatile Compounds, Antioxidant Capacity, and Their Relationship in Wild Garlic (A. ursinum L.)
Source: Foods. 2023 May 24;12(11):2110. doi: 10.3390/foods12112110 (PMC10252502; doi:10.3390/foods12112110)
Supplement: Supplementary file 1 [file foods-12-02110-s001.zip › foods-2367595-supplementary.xlsx]

## Sheet: Table S1
Table 2: Location, coordinates, above sea level, and surroundings of the gathered plant material.
Location	Latitude	Above sea level	Surroundings
	longitude
Rude	45° 45' 46.324'' N	312 m	along a stream at the foot of a hill; near a Fagus sylvatica L. and Picea abies L. forest
	15° 39' 48.081'' E
Prodin dol	45° 45' 5.971'' N	601 m	Fagus sylvatica L. and Picea abies L. forest
	15° 35' 43.496'' E
Vukomerec	45° 48' 27.039'' N	119 m	near a stream; Carpinus betulus L., Robinia pseudoacasia L., and Quercus robur L. forest; loamy and skeletal soil covered with Hedera helix L.
	16° 2' 20.407'' E
Motovun	45° 20' 33.486'' N	43 m	Alnus glutinosa L., Robinia pseudoacasia L., and Corylus avellana L. forest
	13° 50' 12.989'' E
Velanov Brijeg	45° 13' 37.493'' N	457 m	Carpinus betulus L. and Picea abies L. forest; growing near Ruscus aculeatus L.
	13° 56' 38.167'' E
Dragonoš	45° 45' 51.012'' N	622 m	Fagus sylvatica L. and Picea abies L. forest
	15° 36' 55.495'' E
Novi Dvori	45° 52' 21.746'' N	141 m	Carpinus betulus L., Fraxinus excelsior L., and Quercus robur L. forest; loamy and skeletal soil covered with Hedera helix L.
	15° 48' 24.536'' E
Grobnik	45° 13' 56.075'' N	72 m	along a stream; Populus tremula L. and Corylus avellana L. forest; loamy soil
	14° 5' 58.116'' E

## Sheet: TABLE S2
Table S2: Volatile organic compounds identified in wild garlic bulbs and leaves from 8 different locations (Mean ± SE, n = 3).
	allyl methyl sulfide	hexanal	diallyl sulfide	allyl propyl sulfide	2,4-dimethylthiophene	dimethyl disulfide	methyl-2-propenyl disulfide	(Z)-methyl-1-propenyl disulfide	(E)-methyl-1-propenyl disulfide	1,2-dithiole	diallyl disulfide	allyl (Z)-1-propenyl disulfide	allyl (E)-1-propenyl disulfide	(E)-1-propenyl propyl disulfide	1-(methylthio)dimethyl disulfide	dimethyl trisulfide	methyl-2-propenyl trisulfide	methyl propyl trisulfide	(Z)-methyl-1-propenyl trisulfide	(E)-methyl-1-propenyl trisulfide	3-vinyl-1,2-dithi-4-ene	4H-1,2,3-trithiin	dimethyl tetrasulfide	diallyl trisulfide	allyl propyl trisulfide	allyl (Z)-prop-1-enyl trisulfide	allyl (E)-prop-1-enyl trisulfide	methyl-1,2,3,4-tetrathiane
Plant organ	mg Diallyl Sulfide EQ/100g DW					mg Diallyl Disulfide EQ/100g DW										mg Diallyl Trisulfide EQ/100g DW
Bulb	7.26 ± 0.55	5.91 ± 0.11	7.20 ± 0.44	4.84 ± 0.08	5.54 ± 0.15	13.1 ± 1.60	174 ± 19.0	24.6 ± 1.20	38.5 ± 3.10	24.7 ± 0.50	461 ± 46.0	62.0 ± 7.30	83.9 ± 9.40	18.0 ± 0.20	18.3 ± 0.30	51.6 ± 5.50	940 ± 81.0	158 ± 27.0	116 ± 11.0	153 ± 15.0	253 ± 18.0	107 ± 13.0	197 ± 14.0	736 ± 66.4	410 ± 65.0	222 ± 26.0	365 ± 44.0	45.3 ± 6.40
Leaf	5.04 ± 0.07	5.31 ± 0.08	4.81 ± 0.03	n.d.	5.06 ± 0.09	7.61 ± 1.64	43.7 ± 5.60	18.6 ± 0.10	22.0 ± 0.50	17.6 ± 0.01	58.1 ± 4.10	23.1 ± 0.60	31.5 ± 1.60	17.1 ± 0.01	17.1 ± 0.01	22.0 ± 2.50	740 ± 237	30.6 ± 8.10	23.3 ± 1.70	29.2 ± 2.10	n.d.	n.d.	n.d.	315 ± 47.0	35.6 ± 5.40	33.4 ± 3.80	44.5 ± 6.80	n.d.
p-value	***	ns	***	***	***	*	***	***	***	***	***	***	***	***	***	***	***	***	***	***	***	***	***	***	***	***	***	***
Location
Rude	5.36 ± 0.13 c	5.86 ± 0.22	5.23 ± 0.18 b	n.d.	4.96 ± 0.08 c	8.13 ± 0.62	86.3 ± 16.30 c	20.0 ± 0.50	26.4 ± 1.70 bc	20.7 ± 1.40 b	200 ± 63.0 cd	28.6 ± 2.00 b	42.8 ± 3.10 c	17.2 ± 0.10 c	17.1 ± 0.10 c	30.5 ± 4.90 bc	455 ± 177 bc	56.1 ± 16.0 bc	44.8 ± 11.0 c	57.4 ± 13.2 c	n.d.	n.d.	n.d.	300 ± 125 b	118 ± 42.0 d	62.7 ± 15.7 c	94.0 ± 27.6 c	n.d.
Prodin dol	5.87 ± 0.30 c	5.64 ± 0.08	5.22 ± 0.15 b	n.d.	5.05 ± 0.19 bc	16.9 ± 6.00	114 ± 22.0 bc	20.8 ± 0.80	29.0 ± 2.20 bc	20.3 ± 1.00 b	155 ± 36.0 d	28.0 ± 1.80 b	39.2 ± 4.60 c	17.3 ± 0.10 c	17.2 ± 0.10 bc	59.2 ± 15.0 a	637 ± 192 ab	108 ± 27.0 bc	74.1 ± 17.4 bc	91.3 ± 21.8 bc	n.d.	n.d.	n.d.	258 ± 96.8 b	142 ± 28.0 cd	98.9 ± 20.1 bc	159 ± 34.0 bc	n.d.
Vukomerec	5.21 ± 0.15 c	5.68 ± 0.30	5.39 ± 0.31 b	n.d.	5.36 ± 0.21 a-c	6.75 ± 0.32	72.5 ± 13.3 c	20.7 ± 0.80	27.9 ± 2.40 bc	20.8 ± 1.50 b	213 ± 73.0 cd	34.6 ± 5.70 b	58.1 ± 12.9 bc	17.3 ± 0.10 bc	17.0 ± 0.10 c	25.3 ± 1.40 bc	335 ± 118 cd	43.8 ± 7.90 c	60.1 ± 16.0 bc	80.3 ± 22.2 bc	n.d.	n.d.	n.d.	318 ± 142 b	107 ± 36.0 d	121 ± 44.0 b	198 ± 78.0 b	n.d.
Motovun	5.29 ± 0.29 c	5.62 ± 0.34	6.03 ± 0.77 b	n.d.	5.51 ± 0.34 ab	5.87 ± 0.42	60.8 ± 16.7 c	19.2 ± 0.60	23.1 ± 2.00 c	21.3 ± 1.70 b	297 ± 124 bc	65.8 ± 22.9 a	67.6 ± 19.5 b	18.2 ± 0.60 a	17.1 ± 0.10 bc	19.8 ± 0.90 c	191 ± 79.7 d	70.9 ± 28.0 bc	46.8 ± 15.6 c	68.0 ± 24.4 bc	n.d.	n.d.	n.d.	438 ± 190 b	454 ± 229 a	210 ± 86.0 a	337 ± 144 a	n.d.
Velanov Brijeg	8.23 ± 1.83 a	5.42 ± 0.23	7.59 ± 1.30 a	n.d.	5.36 ± 0.29 a-c	13.9 ± 5.50	163 ± 70.0 ab	24.3 ± 4.00	33.5 ± 7.80 ab	20.5 ± 1.50 b	332 ± 134 b	54.6 ± 16.3 a	55.4 ± 15.3 bc	18.2 ± 0.50 a	18.3 ± 1.00 ab	43.0 ± 14.6 ab	595 ± 283 ab	208 ± 101 a	88.3 ± 37.5 ab	114 ± 49.0 ab	n.d.	n.d.	n.d.	337 ± 151 b	337 ± 143 ab	96.4 ± 35.7 bc	151 ± 57.0 bc	n.d.
Dragonoši	6.05 ± 0.48 bc	5.51 ± 0.10	5.59 ± 0.42 b	n.d.	4.88 ± 0.03 c	10.5 ± 2.10	114 ± 34.0 bc	20.5 ± 1.00	27.8 ± 3.00 bc	21.5 ± 1.90 b	213 ± 77.0 cd	29.5 ± 3.80 b	40.9 ± 5.30 c	17.2 ± 0.10 c	18.8 ± 0.70 a	43.6 ± 11.3 ab	655 ± 280 ab	81.0 ± 30.9 bc	60.3 ± 18.4 bc	75.8 ± 23.0 bc	n.d.	n.d.	n.d.	425 ± 198 b	188 ± 90.0 b-d	90.2 ± 30.7 bc	136 ± 49.0 bc	n.d.
Novi Dvori	5.59 ± 0.36 c	5.83 ± 0.29	5.43 ± 0.31 b	n.d.	5.63 ± 0.31 a	8.23 ± 1.57	87.5 ± 26.3 c	21.8 ± 1.40	31.6 ± 4.60 bc	20.7 ± 1.30 b	202 ± 64.0 cd	34.5 ± 4.10 b	57.8 ± 9.30 bc	17.3 ± 0.10 bc	17.2 ± 0.20 bc	33.1 ± 8.40 bc	472 ± 207 bc	48.9 ± 15.0 bc	71.7 ± 24.5 bc	92.2 ± 32.2 bc	n.d.	n.d.	n.d.	312 ± 131 b	110 ± 40.0 d	110 ± 34.0 bc	182 ± 62.0 bc	n.d.
Grobnik	7.59 ± 1.38 ab	5.30 ± 0.14	7.56 ± 1.34 a	n.d.	5.69 ± 0.39 a	12.4 ± 3.70	174 ± 64.0 a	25.7 ± 3.80	42.4 ± 11.8 ab	23.3 ± 2.60 a	463 ± 191 a	64.4 ± 19.4 a	99.9 ± 36.3 a	17.9 ± 0.40 ab	18.7 ± 0.80 a	40.3 ± 12.0 a-c	717 ± 310 a	138 ± 66.0 ab	113 ± 45.0 a	149 ± 59.0 a	n.d.	n.d.	n.d.	679 ± 307 a	323 ± 158 a-c	232 ± 95.0 a	380 ± 161 a	n.d.
p-value	**	ns	***		*	ns	***	ns	*	**	***	***	***	***	**	*	***	*	*	*				**	**	***	***
Location	Bulb
Rude	5.63 ± 0.05 bc	5.91 ± 0.44	5.60 ± 0.14 c-e	4.58 ± 0.01 b	4.80 ± 0.06 e	9.08 ± 0.47	121 ± 4.00 b-d	20.8 ± 0.70 cd	28.3 ± 2.30 c-e	23.7 ± 0.59 bc	339 ± 24.0 cd	33.0 ± 1.00 b-d	49.2 ± 0.80 de	17.2 ± 0.10 b	17.2 ± 0.10 b	40.8 ± 3.50	848 ± 29.4 cd	90.8 ± 7.50 cd	64.6 ± 13.7 d-f	81.8 ± 15.6 d-f	225 ± 27.0	91.6 ± 13.2 b	159 ± 17.0 c	573 ± 55.3 cd	210 ± 19.0 bc	96.6 ± 8.00 d-f	151 ± 19.0 d-f	29.5 ± 2.50 b
Prodin dol	6.11 ± 0.41 bc	5.63 ± 0.06	5.46 ± 0.22 c-e	4.58 ± 0.01 b	4.86 ± 0.05 e	14.6 ± 3.00	140 ± 22.0 bc	22.2 ± 0.70 cd	33.2 ± 2.30 b-e	22.3 ± 1.04 c	222 ± 46.0 de	29.1 ± 2.10 b-d	40.3 ± 4.30 e	17.2 ± 0.10 b	17.2 ± 0.10 b	77.9 ± 19.8	999 ± 169 bc	118 ± 21.0 cd	111 ± 8.00 b-d	137 ± 9.00 b-d	165 ± 47.0	65.9 ± 16.9 b	141 ± 30.0 c	433 ± 128 d	188 ± 41.0 bc	122 ± 37.0 c-e	199 ± 62.0 c-e	23.0 ± 4.90 bc
Vukomerec	5.49 ± 0.13 bc	6.22 ± 0.39	6.03 ± 0.27 b-d	4.60 ± 0.01 b	5.81 ± 0.11 a-d	7.04 ± 0.27	100 ± 5.00 c-e	22.4 ± 0.40 cd	33.2 ± 1.10 b-e	24.1 ± 1.32 bc	371 ± 40.0 cd	47.3 ± 1.00 b	86.9 ± 2.30 bc	17.5 ± 0.10 b	17.1 ± 0.10 b	27.5 ± 1.10	591 ± 70.3 de	58.6 ± 3.20 cd	95.8 ± 2.60 cd	129 ± 2.00 cd	220 ± 56.0	92.3 ± 16.5 b	148 ± 32.0 c	614 ± 117 b-d	188 ± 15.0 bc	220 ± 17.0 b	373 ± 23.0 b	31.9 ± 5.40 b
Motovun	5.84 ± 0.34 bc	6.29 ± 0.37	7.40 ± 1.03 b	5.23 ± 0.32 a	6.21 ± 0.27 ab	6.51 ± 0.65	92.5 ± 18.0 c-e	20.2 ± 0.90 cd	26.5 ± 2.90 de	25.3 ± 0.41 b	547 ± 120 b	110 ± 25.0 a	110 ± 7.00 b	19.4 ± 0.60 a	17.3 ± 0.10 b	21.2 ± 1.30	354 ± 70.8 ef	123 ± 34.0 cd	75.3 ± 20.3 c-e	114 ± 28.0 c-e	299 ± 31.0	102 ± 5.00 b	195 ± 12.0 bc	859 ± 52.6 b	882 ± 285 a	398 ± 44.0 a	649 ± 84.0 a	46.1 ± 3.40 b
Velanov Brijeg	11.3 ± 2.50 a	5.84 ± 0.29	10.3 ± 0.90 a	5.38 ± 0.15 a	5.84 ± 0.43 a-c	22.0 ± 9.40	295 ± 87.0 a	30.6 ± 6.50 ab	47.1 ± 11.1 b	23.7 ± 1.17 bc	625 ± 69.0 b	88.7 ± 12.9 a	86.1 ± 15.2 bc	19.2 ± 0.60 a	19.4 ± 1.90 a	66.8 ± 22.5	115 ± 29.6 a-c	391 ± 132 a	156 ± 49.0 ab	203 ± 65.0 ab	219 ± 41.0	76.0 ± 9.00 b	204 ± 48.0 bc	655 ± 109 b-d	645 ± 90.0 a	171 ± 28.0 b-d	275 ± 36.0 b-d	42.5 ± 7.70 b
Dragonoši	7.10 ± 0.24 b	5.58 ± 0.13	6.44 ± 0.37 bc	4.63 ± 0.03 b	4.83 ± 0.05 e	15.2 ± 0.50	190 ± 11.0 b	22.7 ± 0.80 cd	33.9 ± 2.80 b-d	25.7 ± 1.37 b	375 ± 61.0 c	36.8 ± 4.60 b-d	49.9 ± 7.50 de	17.2 ± 0.10 b	20.2 ± 0.90 a	68.9 ± 2.60	128 ± 9.14 ab	143 ± 29.0 bc	100 ± 9.00 cd	125 ± 12.0 cd	302 ± 58.0	120 ± 31.0 b	247 ± 41.0 ab	829 ± 179 bc	350 ± 122 b	152 ± 28.0 b-d	237 ± 46.0 c-e	47.0 ± 15.2 b
Novi Dvori	6.27 ± 0.43 bc	6.22 ± 0.45	5.99 ± 0.41 c-e	4.61 ± 0.03 b	5.52 ± 0.41 b-e	11.1 ± 1.80	142 ± 21.0 bc	24.9 ± 1.10 bc	41.1 ± 3.90 bc	23.8 ± 0.56 bc	334 ± 55.0 cd	43.1 ± 3.00 bc	75.7 ± 9.30 cd	17.5 ± 0.20 b	17.5 ± 0.30 b	48.2 ± 11.1	908 ± 158 cd	82.2 ± 3.40 cd	124 ± 15.0 bc	160 ± 23.0 bc	222 ± 45.0	88.2 ± 13.1 b	173 ± 37.0 c	590 ± 92.9 cd	194 ± 32.0 bc	186 ± 10.0 bc	318 ± 32.0 bc	32.1 ± 4.20 b
Grobnik	10.2 ± 1.50 a	5.57 ± 0.14	10.3 ± 1.00 a	5.13 ± 0.24 a	6.49 ± 0.32 a	19.2 ± 4.70	315 ± 29.0 a	33.1 ± 4.40 a	64.5 ± 14.4 a	29.1 ± 1.33 a	877 ± 109 a	107 ± 6.00 a	172 ± 36.0 a	18.7 ± 0.20 a	20.3 ± 0.70 a	61.7 ± 16.2	139 ± 14.9 a	258 ± 87.0 b	204 ± 43.0 a	270 ± 55.0 a	372 ± 47.0	224 ± 72.0 a	311 ± 16.0 a	133 ± 21.7 a	624 ± 188 a	432 ± 74.0 a	719 ± 122 a	110 ± 27.0 a
	Leaf
Rude	5.09 ± 0.06 bc	5.81 ± 0.20	4.86 ± 0.06 de	n.d.	5.11 ± 0.06 de	7.18 ± 0.91	51.1 ± 8.50 de	19.3 ± 0.60 cd	24.5 ± 2.30 de	17.6 ± 0.10 d	62.1 ± 5.70 f	24.2 ± 0.90 cd	36.4 ± 2.80 e	17.2 ± 0.10 b	17.0 ± 0.10 b	20.1 ± 1.20	612 ± 252 f	21.3 ± 4.60 cd	24.9 ± 4.90 ef	33.1 ± 5.80 f	n.d.	n.d.	n.d.	270 ± 92.0 e	26.1 ± 5.30 c	28.8 ± 5.40 f	36.2 ± 9.50 f	n.d.
Prodin dol	5.62 ± 0.46 bc	5.65 ± 0.17	4.98 ± 0.06 de	n.d.	5.23 ± 0.37 c-e	19.3 ± 12.8	88.1 ± 37.5 c-e	19.4 ± 0.90 cd	24.9 ± 1.50 de	18.2 ± 0.01 d	87.5 ± 5.80 ef	27.0 ± 3.30 b-d	38.1 ± 9.30 e	17.4 ± 0.10 b	17.1 ± 0.10 b	40.4 ± 19.5	276 ± 161 ef	98.8 ± 56.8 cd	36.8 ± 8.60 ef	44.6 ± 11.4 ef	n.d.	n.d.	n.d.	839 ± 98.0 e	97.7 ± 18.3 bc	75.5 ± 8.20 ef	119 ± 20.1 ef	n.d.
Vukomerec	4.93 ± 0.12 bc	5.15 ± 0.06	4.75 ± 0.07 de	n.d.	4.92 ± 0.13 e	6.46 ± 0.59	44.7 ± 9.30 de	18.9 ± 0.30 cd	22.6 ± 0.90 de	17.6 ± 0.10 d	54.6 ± 14.1 f	21.9 ± 0.30 cd	29.2 ± 1.60 e	17.1 ± 0.10 b	16.9 ± 0.10 b	23.1 ± 2.20	800 ± 251 f	28.9 ± 8.80 cd	24.4 ± 3.60 ef	30.8 ± 3.50 f	n.d.	n.d.	n.d.	226 ± 51.0 e	27.2 ± 5.70 c	23.0 ± 2.10 f	24.4 ± 1.40 f	n.d.
Motovun	4.73 ± 0.01 c	4.95 ± 0.02	4.66 ± 0.01 e	n.d.	4.82 ± 0.03 e	5.23 ± 0.16	29.0 ± 2.00 e	18.1 ± 0.20 d	19.6 ± 0.40 e	17.4 ± 0.01 d	47.9 ± 6.70 f	21.3 ± 0.40 d	24.7 ± 1.00 e	17.0 ± 0.10 b	17.0 ± 0.10 b	18.3 ± 0.10	272 ± 50.1 f	18.5 ± 1.70 cd	18.2 ± 1.40 f	21.7 ± 1.00 f	n.d.	n.d.	n.d.	174 ± 29.0 e	27.4 ± 2.30 c	23.1 ± 1.50 f	25.4 ± 0.70 f	n.d.
Velanov Brijeg	5.06 ± 0.04 bc	4.99 ± 0.10	4.85 ± 0.04 de	n.d.	4.87 ± 0.08 e	5.81 ± 0.53	32.1 ± 1.20 e	17.9 ± 0.20 d	19.8 ± 0.80 de	17.3 ± 0.01 d	40.5 ± 8.90 f	20.5 ± 0.40 d	24.7 ± 0.70 e	17.1 ± 0.10 b	17.1 ± 0.10 b	19.1 ± 0.80	360 ± 37.0 f	25.6 ± 4.50 cd	20.4 ± 3.10 f	26.0 ± 3.70 f	n.d.	n.d.	n.d.	181 ± 52.0 e	29.5 ± 2.70 c	21.7 ± 0.60 f	28.3 ± 2.70 f	n.d.
Dragonoši	5.01 ± 0.05 bc	5.44 ± 0.16	4.74 ± 0.02 de	n.d.	4.93 ± 0.04 e	5.90 ± 0.36	38.2 ± 3.10 e	18.3 ± 0.10 d	21.7 ± 0.70 de	17.3 ± 0.01 d	51.3 ± 4.10 f	22.1 ± 0.50 cd	31.8 ± 0.90 e	17.2 ± 0.10 b	17.4 ± 0.10 b	18.3 ± 0.30	354 ± 61.0 f	18.5 ± 3.10 cd	20.3 ± 1.60 f	25.7 ± 2.60 f	n.d.	n.d.	n.d.	213 ± 24.0 e	27.2 ± 6.10 c	28.1 ± 2.50 f	34.8 ± 4.20 f	n.d.
Novi Dvori	4.92 ± 0.03 bc	5.45 ± 0.25	4.88 ± 0.08 de	n.d.	5.74 ± 0.56 b-d	5.26 ± 0.31	32.8 ± 1.90 e	18.7 ± 0.50 d	22.2 ± 2.10 de	17.7 ± 0.10 d	70.7 ± 18.0 f	25.9 ± 1.30 b-d	39.9 ± 5.40 e	17.2 ± 0.10 b	16.9 ± 0.10 b	18.0 ± 0.30	360 ± 32.0 f	15.4 ± 1.40 d	19.3 ± 3.20 f	24.2 ± 4.30 f	n.d.	n.d.	n.d.	341 ± 95.0 e	26.9 ± 3.90 c	35.4 ± 11.2 f	46.3 ± 18.40 f	n.d.
Grobnik	4.93 ± 0.02 bc	5.03 ± 0.08	4.78 ± 0.05 de	n.d.	4.89 ± 0.07 e	5.72 ± 0.15	33.8 ± 0.60 e	18.3 ± 0.20 d	20.4 ± 0.70 de	17.5 ± 0.01 d	49.6 ± 3.80 f	21.5 ± 0.10 cd	27.5 ± 0.40 e	17.0 ± 0.01 b	17.1 ± 0.10 b	18.8 ± 0.10	405 ± 6.10 f	17.1 ± 0.40 cd	21.7 ± 2.20 f	27.9 ± 3.50 f	n.d.	n.d.	n.d.	274 ± 38.0 e	22.7 ± 1.40 c	31.4 ± 2.90 f	40.8 ± 3.70 f	n.d.
p-value	**	ns	***	***	***	ns	***	*	**	**	***	***	***	***	*	ns	***	***	*	*	ns	*	*	***	**	***	***	***
	ns - not significant
	* - p≤0.05
	** - p≤0.01
	*** - p≤0.001

## Sheet: TABLE S3
Table S3: Amino acid content of wild garlic bulbs and leaves from 8 different locations (Mean ± SE, n = 3).
	aspartic acid	glutamic acid	histidine	glycine	threonine	arginine	tyrosine	valine	methionine	phenylalanine	isoleucine	leucine	lysine	cystine
Plant organ	µmol/100g DW
Bulb	10.1 ± 1.80	47.1 ± 8.20	58.2 ± 8.70	15.0 ± 1.50	12.6 ± 1.60	190 ± 32.0	10.2 ± 1.60	53.6 ± 5.70	8.38 ± 0.99	19.2 ± 2.70	19.1 ± 2.90	39.3 ± 6.30	20.5 ± 3.40	25.7 ± 4.20
Leaf	86.2 ± 8.20	228 ± 21.0	144 ± 31.1	27.5 ± 4.00	n. d.	109 ± 12.1	8.79 ± 0.77	46.6 ± 5.30	n. d.	8.30 ± 0.93	6.09 ± 0.73	15.6 ± 1.20	6.09 ± 0.54	30.6 ± 2.20
p-value	***	***	***	**	***	***	ns	*	***	***	***	***	***	*
Location
Rude	46.7 ± 16.8 b	170 ± 48.0 b	82.2 ± 19.5 b-d	33.9 ± 11.1 a	n. d.	106 ± 36.0 c	12.9 ± 2.70 b	78.1 ± 13.3 a	n. d.	24.3 ± 7.10 a	20.8 ± 7.60 b	49.5 ± 17.5 a	20.4 ± 8.10 b	47.7 ± 7.80 a
Prodin dol	88.4 ± 30.6 a	281 ± 77.0 a	290 ± 101 a	29.5 ± 5.80 ab	n. d.	294 ± 113 a	20.2 ± 2.20 a	89.9 ± 5.70 a	n. d.	26.1 ± 4.00 a	26.3 ± 5.50 a	54.5 ± 12.1 a	27.6 ± 9.30 a	46.2 ± 3.20 a
Vukomerec	32.7 ± 9.80 b	98.9 ± 28.5 cd	47.9 ± 11.4 cd	15.7 ± 1.90 bc	n. d.	133 ± 17.1 c	8.51 ± 0.94 cd	45.0 ± 5.60 cd	n. d.	11.7 ± 3.70 b	12.7 ± 3.90 c	25.3 ± 7.20 bc	12.1 ± 4.00 cd	22.6 ± 1.90 c
Motovun	27.4 ± 11.8 b	69.6 ± 26.2 d	37.5 ± 10.2 d	8.53 ± 1.46 c	n. d.	89.7 ± 25.5 c	3.24 ± 0.61 e	17.7 ± 1.80 f	n. d.	3.84 ± 0.39 c	2.63 ± 0.33 d	8.33 ± 1.26 e	2.96 ± 1.19 e	8.94 ± 2.09 d
Velanov Brijeg	40.6 ± 16.6 b	108 ± 40.0 cd	111 ± 22.0 b	30.7 ± 9.10 ab	n. d.	98.7 ± 14.7 c	7.40 ± 1.65 cd	34.2 ± 1.10 de	n. d.	6.37 ± 0.60 c	4.76 ± 0.70 d	13.6 ± 2.50 de	9.40 ± 0.99 c-e	23.3 ± 7.30 c
Dragonoši	36.2 ± 12.0 b	135 ± 38.0 bc	116 ± 28.0 b	19.6 ± 4.10 a-c	n. d.	202 ± 31.0 b	9.88 ± 1.49 bc	60.8 ± 0.80 b	n. d.	16.6 ± 3.00 b	15.7 ± 3.60 c	32.0 ± 7.30 b	14.6 ± 4.70 bc	33.3 ± 1.70 b
Novi Dvori	70.6 ± 28.4 a	159 ± 51.0 b	85.6 ± 15.7 bc	22.2 ± 2.10 a-c	n. d.	203 ± 23.0 b	7.81 ± 0.90 cd	49.0 ± 5.10 bc	n. d.	15.4 ± 3.90 b	13.8 ± 4.70 c	21.6 ± 5.30 cd	13.4 ± 4.70 c	25.0 ± 3.00 bc
Grobnik	42.9 ± 18.3 b	78.7 ± 28.5 d	39.6 ± 13.8 cd	9.99 ± 2.67 c	n. d.	72.8 ± 3.40 c	6.05 ± 1.70 de	25.7 ± 0.90 ef	n. d.	5.76 ± 0.48 c	4.06 ± 0.40 d	14.6 ± 1.70 de	6.04 ± 1.57 de	18.3 ± 5.80 c
p-value	***	***	***	**		***	***	***		***	***	***	***	***
Location	Bulb
Rude	13.5 ± 4.90 d	65.6 ± 24.6 fg	45.5 ± 2.30 e-g	22.4 ± 5.40	10.7 ± 6.50 c-e	78.0 ± 17.0 d-f	17.8 ± 3.60 b	99.6 ± 16.4 a	16.2 ± 2.10 a	38.3 ± 7.50 a	36.1 ± 7.20 a	86.1 ± 13.8 a	34.9 ± 10.7 b	59.0 ± 13.0 a
Prodin dol	28.4 ± 4.40 cd	128 ± 19.0 ef	71.1 ± 14.4 c-g	16.6 ± 0.90	13.8 ± 2.10 b-d	543 ± 47.0 a	24.1 ± 2.10 a	77.8 ± 1.10 b	12.5 ± 0.30 b	34.9 ± 2.40 a	38.5 ± 1.10 a	81.1 ± 4.70 a	48.1 ± 2.70 a	46.5 ± 5.70 ab
Vukomerec	11.8 ± 0.60 d	38.7 ± 2.10 g	29.5 ± 12.9 fg	15.6 ± 2.00	21.6 ± 2.50 a	162 ± 23.0 b-d	10.2 ± 0.90 de	56.6 ± 3.80 cd	9.65 ± 0.29 c	19.9 ± 1.50 b	21.4 ± 1.10 b	41.5 ± 0.40 bc	21.0 ± 1.80 c	26.1 ± 1.80 e-g
Motovun	1.32 ± 0.21 d	11.4 ± 1.00 g	51.3 ± 17.2 e-g	8.39 ± 1.37	5.70 ± 1.33 ef	125 ± 41.0 c-f	2.01 ± 0.38 h	15.6 ± 1.50 g	2.01 ± 0.17 d	4.17 ± 0.39 d	2.95 ± 0.31 d	5.80 ± 0.46 g	0.39 ± 0.19 d	4.34 ± 0.44 i
Velanov Brijeg	3.58 ± 0.27 d	17.5 ± 1.90 g	124 ± 38.0 bc	21.7 ± 1.30	16.6 ± 1.90 a-c	70.0 ± 11.9 ef	4.25 ± 1.69 f-h	34.1 ± 2.40 ef	3.88 ± 0.52 d	5.65 ± 0.75 d	3.66 ± 1.09 d	8.54 ± 2.17 fg	9.33 ± 1.96 d	7.07 ± 1.57 hi
Dragonoši	9.98 ± 3.79 d	51.0 ± 3.50 g	55.7 ± 5.30 d-g	10.6 ± 0.80	7.95 ± 3.38 de	244 ± 55.0 b	12.4 ± 2.10 cd	61.8 ± 0.70 bc	9.62 ± 0.58 c	23.3 ± 0.80 b	23.7 ± 1.30 b	48.3 ± 1.30 b	25.0 ± 2.00 c	33.5 ± 3.80 c-e
Novi Dvori	10.1 ± 1.40 d	48.5 ± 11.6 g	76.5 ± 27.9 c-g	20.9 ± 2.10	20.0 ± 3.10 ab	235 ± 40.0 b	8.58 ± 1.56 d-f	57.4 ± 7.30 cd	9.41 ± 1.23 c	22.6 ± 4.70 b	23.2 ± 4.80 b	32.0 ± 5.90 cd	23.0 ± 4.60 c	23.8 ± 3.40 e-g
Grobnik	2.46 ± 0.15 d	15.4 ± 2.10 g	11.9 ± 5.90 g	4.28 ± 1.02	4.58 ± 2.24 ef	67.2 ± 3.10 f	2.40 ± 0.49 gh	25.5 ± 1.50 e-g	3.70 ± 0.18 d	5.01 ± 0.51 d	3.27 ± 0.18 d	11.0 ± 1.40 fg	2.63 ± 0.38 d	5.61 ± 0.46 i
	Leaf
Rude	79.8 ± 17.0 b	276 ± 16.0 b	119 ± 23.0 b-d	45.5 ± 21.4	n. d.	135 ± 74.0 c-f	8.02 ± 0.45 d-f	56.7 ± 12.4 cd	n. d.	10.3 ± 2.20 cd	5.48 ± 1.46 d	12.9 ± 1.80 fg	5.88 ± 0.49 d	36.3 ± 3.00 b-e
Prodin dol	148 ± 32.0 a	434 ± 78.0 a	509 ± 57.0 a	42.4 ± 1.20	n. d.	45.8 ± 8.50 f	16.3 ± 2.30 bc	101 ± 4.00 a	n. d.	17.3 ± 0.10 bc	14.0 ± 0.50 c	28.0 ± 2.70 de	7.05 ± 1.89 d	45.9 ± 4.40 bc
Vukomerec	53.6 ± 6.90 bc	159 ± 21.0 c-e	66.3 ± 12.2 c-g	15.9 ± 3.70	n. d.	105 ± 10.0 c-f	6.81 ± 0.74 e-g	33.5 ± 3.60 ef	n. d.	3.53 ± 0.36 d	4.06 ± 0.70 d	9.23 ± 1.50 fg	3.31 ± 0.60 d	19.2 ± 1.90 f-h
Motovun	53.5 ± 4.20 bc	127 ± 7.01 ef	23.7 ± 5.70 g	8.66 ± 2.97	n. d.	53.7 ± 15.8 f	4.47 ± 0.48 f-h	19.7 ± 3.10 fg	n. d.	3.52 ± 0.70 d	2.31 ± 0.59 d	10.8 ± 1.10 fg	5.53 ± 0.69 d	13.5 ± 0.70 g-i
Velanov Brijeg	77.6 ± 2.90 b	199 ± 3.02 cd	98.3 ± 29.6 c-e	39.7 ± 18.4	n. d.	127 ± 10.0 c-f	10.5 ± 0.90 de	34.4 ± 0.80 ef	n. d.	7.09 ± 0.86 d	5.85 ± 0.18 d	18.7 ± 1.10 ef	9.48 ± 1.03 d	39.5 ± 1.40 b-d
Dragonoši	62.4 ± 4.20 b	219 ± 15.0 bc	178 ± 18.0 b	28.7 ± 0.80	n. d.	160 ± 7.00 b-e	7.36 ± 0.22 ef	59.8 ± 1.40 c	n. d.	9.86 ± 0.29 d	7.70 ± 0.28 cd	15.8 ± 0.90 fg	4.16 ± 0.83 d	33.1 ± 0.70 de
Novi Dvori	131 ± 19.0 a	271 ± 27.0 b	94.8 ± 19.2 c-f	23.6 ± 3.90	n. d.	172 ± 14.0 bc	7.04 ± 1.03 ef	40.5 ± 2.70 de	n. d.	8.21 ± 1.50 d	4.39 ± 0.56 d	11.2 ± 1.10 fg	3.88 ± 0.18 d	26.2 ± 5.70 e-g
Grobnik	83.4 ± 6.00 b	142 ± 2.01 de	67.2 ± 12.6 c-g	15.7 ± 1.40	n. d.	78.5 ± 4.10 d-f	9.70 ± 0.97 de	26.0 ± 1.30 e-g	n. d.	6.51 ± 0.55 d	4.84 ± 0.38 d	18.1 ± 1.00 ef	9.44 ± 0.81 d	31.1 ± 3.00 d-f
p-value	**	**	***	ns	**	***	***	***	***	***	***	***	***	***
	ns - not significant
	* - p≤0.05
	** - p≤0.01
	*** - p≤0.001
